# Supplementary material for: Synthesis, Structural Investigations, Molecular Docking, and Anticancer Activity of Some Novel Schiff Bases and Their Uranyl Complexes
Source: Biomolecules. 2021 Aug 2;11(8):1138. doi: 10.3390/biom11081138 (PMC8391876; doi:10.3390/biom11081138)
Supplement: Supplementary file 1 [file biomolecules-11-01138-s001.zip]

Archive with 1 entries (1 files):
- Hanan Uranyl complexes (Supplementary materials) 3.pdf
